# Supplementary material for: Synthesis and Antiproliferative Activity of 2,4,6,7-Tetrasubstituted-2H-pyrazolo[4,3-c]pyridines
Source: Molecules. 2021 Nov 8;26(21):6747. doi: 10.3390/molecules26216747 (PMC8588486; doi:10.3390/molecules26216747)
Supplement: Supplementary file 1 [file molecules-26-06747-s001.zip]

Archive with 1 entries (1 files):
- molecules-1447331-supplementary.pdf
